# Supplementary material for: Skin Microbiota, Immune Cell, and Skin Fibrosis: A Comprehensive Mendelian Randomization Study
Source: Biomedicines. 2024 Oct 21;12(10):2409. doi: 10.3390/biomedicines12102409 (PMC11505207; doi:10.3390/biomedicines12102409)
Supplement: Supplementary file 1 [file biomedicines-12-02409-s001.zip › Supplementary Table S1.xlsx]

## Sheet: Sheet1
Table S1. Overview of the source of data
Type	GWAS ID	Trait	Data Source	Cases	Population
Exposure	GCST90133164-GCST90133313	Skin microbiome measurement (PopGen)	GWAS Catalog	273	European
Mediator	GCST90001391-GCST90002121	Immune cell	GWAS Catalog	3757	European
Outcome	L12_HYPETROPHICSCAR	Hypertrophic scar	FINNGEN	1641	European
	L12_LOCALSCLERODERMA	Localized scleroderma [morphea]	FINNGEN	394	European
