# Supplementary material for: Skin Microbiota, Immune Cell, and Skin Fibrosis: A Comprehensive Mendelian Randomization Study
Source: Biomedicines. 2024 Oct 21;12(10):2409. doi: 10.3390/biomedicines12102409 (PMC11505207; doi:10.3390/biomedicines12102409)
Supplement: Supplementary file 1 [file biomedicines-12-02409-s001.zip › Supplementary Table S2.xlsx]

## Sheet: Sheet1
Table S2. Causal effects of skin microbiota on skin fibrosis and sensitivity analysis
Abbreviation: number of single-nucleotide polymorphism (nSNP); odds ratio (OR); confidence intervals (CI); standard error (SE).
Mendelian randomization test												Pleiotropy test			Heterogeneity test			MR-PRESSO													presso
exposure	outcome	method	nsnp	beta	se	pval	lo_ci	up_ci	or	or_lci95	or_uci95	Intercept	SE	P-value	Method	Cochran’s Q statistic	P-value	Global Test	P-value
Enhydrobacter (unc.) (moist skin)	Hypertrophic-Scar	MR Egger	12	0.085303	0.110344	0.457368	-0.130971	0.301577	1.08905	0.877243	1.35199	-0.0157131	0.0635059	0.809584	Inverse variance weighted	10.5003	0.486019	12.3359	0.51
		Weighted median	12	0.062584	0.0310025	0.0435211	0.00181905	0.123349	1.06458	1.00182	1.13128
		Inverse variance weighted	12	0.0585869	0.022258	0.00848398	0.0149613	0.102213	1.06034	1.01507	1.10762
		Simple mode	12	0.0483787	0.0506765	0.36026	-0.0509473	0.147705	1.04957	0.950329	1.15917
		Weighted mode	12	0.0536402	0.0456604	0.264893	-0.0358541	0.143135	1.0551	0.964781	1.15388
Anaerococcus (unc.) (dry skin)		MR Egger	6	-0.0314829	0.068577	0.67001	-0.165894	0.102928	0.969008	0.847136	1.10841	-0.0137287	0.0564549	0.819828	Inverse variance weighted	2.10535	0.834385	2.87555	0.861
		Weighted median	6	-0.0465686	0.0274479	0.0897683	-0.100366	0.00722919	0.954499	0.904506	1.00726
		Inverse variance weighted	6	-0.0472864	0.021898	0.0308197	-0.0902065	-0.0043663	0.953814	0.913742	0.995643
		Simple mode	6	-0.0524079	0.0386706	0.233348	-0.128202	0.0233865	0.948942	0.879676	1.02366
		Weighted mode	6	-0.0479403	0.0390939	0.274688	-0.124564	0.0286838	0.953191	0.882881	1.0291
Class: betaproteobacteria (moist skin)		MR Egger	12	-0.043229	0.107705	0.696594	-0.254331	0.167872	0.957692	0.775435	1.18279	-0.0107245	0.0554221	0.850436	Inverse variance weighted	10.3206	0.501797	12.4208	0.517
		Weighted median	12	-0.0677008	0.0343226	0.0485542	-0.134973	-0.00042854	0.93454	0.873739	0.999572
		Inverse variance weighted	12	-0.0635042	0.024595	0.00982324	-0.11171	-0.0152979	0.93847	0.894303	0.984819
		Simple mode	12	-0.0737203	0.0605547	0.248918	-0.192408	0.0449669	0.928931	0.824971	1.04599
		Weighted mode	12	-0.0696795	0.0614348	0.280823	-0.190092	0.0507328	0.932693	0.826883	1.05204
S. epidermidis (moist skin)	Local-Scleroderma	MR Egger	11	-0.144258	0.168839	0.415042	-0.475183	0.186667	0.865664	0.621771	1.20523	0.0363557	0.103801	0.734213	Inverse variance weighted	7.43732	0.683614	8.45494	0.764
		Weighted median	11	-0.0874301	0.055496	0.115157	-0.196202	0.021342	0.916283	0.821846	1.02157
		Inverse variance weighted	11	-0.087002	0.0422231	0.0393481	-0.169759	-0.00424461	0.916675	0.843868	0.995764
		Simple mode	11	-0.0800694	0.0815913	0.349567	-0.239988	0.0798495	0.923052	0.786637	1.08312
		Weighted mode	11	-0.0872486	0.0831933	0.318981	-0.250308	0.0758104	0.916449	0.778561	1.07876
S. epidermidis (dry skin)		MR Egger	7	0.204291	0.267444	0.479422	-0.319899	0.728482	1.22666	0.726222	2.07193	-0.0712323	0.27232	0.804082	Inverse variance weighted	2.92845	0.817772	3.76807	0.842
		Weighted median	7	0.139203	0.0636679	0.0287864	0.0144144	0.263993	1.14936	1.01452	1.30212
		Inverse variance weighted	7	0.135452	0.0476177	0.0044471	0.0421213	0.228783	1.14505	1.04302	1.25707
		Simple mode	7	0.177501	0.0914712	0.10037	-0.00178213	0.356785	1.19423	0.998219	1.42873
		Weighted mode	7	0.148261	0.0738819	0.0915687	0.00345237	0.293069	1.15982	1.00346	1.34054
R.mucilaginosa (dry skin)		MR Egger	9	0.365057	0.19575	0.104455	-0.0186132	0.748728	1.4406	0.981559	2.11431	-0.200011	0.142983	0.204571	Inverse variance weighted	3.65726	0.886648	4.6631	0.869
		Weighted median	9	0.0832045	0.0647499	0.198788	-0.0437053	0.210114	1.08676	0.957236	1.23382
		Inverse variance weighted	9	0.0997986	0.04858	0.0399454	0.00458174	0.195015	1.10495	1.00459	1.21533
		Simple mode	9	0.0461725	0.0980067	0.650138	-0.145921	0.238266	1.04725	0.864226	1.26905
		Weighted mode	9	0.0560447	0.0905217	0.553049	-0.121378	0.233467	1.05764	0.885699	1.26297
