# Supplementary material for: Skin Microbiota, Immune Cell, and Skin Fibrosis: A Comprehensive Mendelian Randomization Study
Source: Biomedicines. 2024 Oct 21;12(10):2409. doi: 10.3390/biomedicines12102409 (PMC11505207; doi:10.3390/biomedicines12102409)
Supplement: Supplementary file 1 [file biomedicines-12-02409-s001.zip › Supplementary Table S3.xlsx]

## Sheet: Sheet1
Table S3. Causal effects of skin fibrosis on skin microbiota
Abbreviation: number of single-nucleotide polymorphism (nSNP); odds ratio (OR); confidence intervals (CI); standard error (SE).
Mendelian randomization test
exposure	outcome	method	nsnp	beta	se	pval	lo_ci	up_ci	or	or_lci95	or_uci95
Hypertrophic-Scar	Enhydrobacter (unc.) (moist skin)	MR Egger	9	1.06957	0.769142	0.206951	-0.437945	2.57709	2.91413	0.645361	13.1588
		Weighted median	9	0.148098	0.288934	0.608254	-0.418212	0.714408	1.15963	0.658223	2.04298
		Inverse variance weighted	9	0.0599581	0.239064	0.801966	-0.408608	0.528524	1.06179	0.664575	1.69643
		Simple mode	9	0.238326	0.453217	0.61325	-0.64998	1.12663	1.26912	0.522056	3.08525
		Weighted mode	9	0.22955	0.41457	0.594913	-0.583007	1.04211	1.25803	0.558217	2.83518
	Anaerococcus (unc.) (dry skin)	MR Egger	9	2.28388	0.949271	0.0470541	0.423312	4.14445	9.81472	1.52701	63.0832
		Weighted median	9	0.641894	0.396449	0.105424	-0.135146	1.41893	1.90008	0.873589	4.13271
		Inverse variance weighted	9	0.389429	0.343572	0.257016	-0.283972	1.06283	1.47614	0.752788	2.89455
		Simple mode	9	0.882828	0.6634	0.219945	-0.417436	2.18309	2.41773	0.658734	8.87371
		Weighted mode	9	0.992865	0.683465	0.184377	-0.346726	2.33246	2.69896	0.706999	10.3032
	Class: betaproteobacteria (moist skin)	MR Egger	9	-0.780327	0.81304	0.369144	-2.37389	0.813233	0.458256	0.0931182	2.25519
		Weighted median	9	-0.108929	0.25016	0.663245	-0.599242	0.381384	0.896794	0.549228	1.46431
		Inverse variance weighted	9	0.048563	0.244442	0.842522	-0.430544	0.52767	1.04976	0.650155	1.69498
		Simple mode	9	0.00379618	0.375091	0.992173	-0.731382	0.738975	1.0038	0.481243	2.09379
		Weighted mode	9	-0.0914163	0.359533	0.805705	-0.7961	0.613268	0.912638	0.451085	1.84646
Local-Scleroderma	S. epidermidis (moist skin)	MR Egger	9	0.401259	0.859766	0.654887	-1.28388	2.0864	1.4937	0.27696	8.05587
		Weighted median	9	0.00871708	0.308018	0.977422	-0.594999	0.612433	1.00876	0.551563	1.84491
		Inverse variance weighted	9	-0.226218	0.246749	0.359251	-0.709847	0.25741	0.797544	0.49172	1.29358
		Simple mode	9	0.254306	0.532307	0.645614	-0.789016	1.29763	1.28957	0.454292	3.6606
		Weighted mode	9	0.316504	0.524552	0.562968	-0.711618	1.34463	1.37232	0.490849	3.83675
	S. epidermidis (dry skin)	MR Egger	9	-0.442543	0.741261	0.569297	-1.89542	1.01033	0.642401	0.150256	2.7465
		Weighted median	9	0.562595	0.286651	0.0496875	0.000758114	1.12443	1.75522	1.00076	3.07847
		Inverse variance weighted	9	0.275466	0.217669	0.205684	-0.151166	0.702098	1.31714	0.859705	2.01798
		Simple mode	9	0.662771	0.392104	0.12944	-0.105754	1.4313	1.94016	0.899646	4.18412
		Weighted mode	9	0.656992	0.404881	0.143315	-0.136575	1.45056	1.92898	0.872341	4.2655
	R.mucilaginosa (dry skin)	MR Egger	9	0.272656	1.60462	0.86988	-2.87239	3.4177	1.31345	0.0565636	30.4992
		Weighted median	9	-0.812639	0.409139	0.047009	-1.61455	-0.0107272	0.443685	0.19898	0.98933
		Inverse variance weighted	9	-0.323979	0.436577	0.458033	-1.17967	0.531711	0.723265	0.30738	1.70184
		Simple mode	9	-1.31395	0.744803	0.115712	-2.77376	0.145866	0.268757	0.0624268	1.15704
		Weighted mode	9	-1.28441	0.707455	0.106981	-2.67102	0.102204	0.276814	0.0691816	1.10761
