# Supplementary material for: Skin Microbiota, Immune Cell, and Skin Fibrosis: A Comprehensive Mendelian Randomization Study
Source: Biomedicines. 2024 Oct 21;12(10):2409. doi: 10.3390/biomedicines12102409 (PMC11505207; doi:10.3390/biomedicines12102409)
Supplement: Supplementary file 1 [file biomedicines-12-02409-s001.zip › Supplementary Table S4.xlsx]

## Sheet: Sheet1
	Table S4. Causal effects of immune cell on skin fibrosis and sensitivity analysis
Abbreviation: number of single-nucleotide polymorphism (nSNP); odds ratio (OR); confidence intervals (CI); standard error (SE).
	Mendelian randomization test												Pleiotropy test			Heterogeneity test			MR-PRESSO
id.exposure	exposure	outcome	method	nsnp	beta	se	pval	lo_ci	up_ci	or	or_lci95	or_uci95	Intercept	SE	P-value	Method	Cochran’s Q statistic	P-value	Global Test	P-value
GCST90001462	CD62L- Dendritic Cell	Hypertrophic-Scar	MR Egger	18	0.0496378	0.0315467	0.135174	-0.0121937	0.111469	1.05089	0.98788	1.11792	0.0156087	0.0205718	0.459037	Inverse variance weighted	20.707	0.23967	22.6385	0.368
			Weighted median	18	0.0571321	0.0334503	0.0876419	-0.00843047	0.122695	1.0588	0.991605	1.13054
			Inverse variance weighted	18	0.0618897	0.0267605	0.0207377	0.00943912	0.11434	1.06384	1.00948	1.12113
			Simple mode	18	0.00940465	0.0750623	0.901763	-0.137718	0.156527	1.00945	0.871345	1.16944
			Weighted mode	18	0.0543659	0.0259005	0.0510559	0.00360087	0.105131	1.05587	1.00361	1.11086
GCST90001511	CD25++ CD45RA- CD4 not regulatory T cell		MR Egger	24	-0.033588	0.0395389	0.404758	-0.111084	0.0439083	0.96697	0.894863	1.04489	-0.0299811	0.0202244	0.152413	Inverse variance weighted	34.7513	0.0550477	41.024	0.151
			Weighted median	24	-0.0479369	0.035971	0.182645	-0.11844	0.0225663	0.953194	0.888305	1.02282
			Inverse variance weighted	24	-0.0670201	0.0333111	0.0442261	-0.13231	-0.00173023	0.935176	0.876069	0.998271
			Simple mode	24	-0.150975	0.111273	0.188015	-0.369071	0.0671205	0.859869	0.691377	1.06942
			Weighted mode	24	-0.0548725	0.0326057	0.10592	-0.11878	0.0090347	0.946606	0.888003	1.00908
GCST90001515	Immature Myeloid-Derived Suppressor Cells		MR Egger	23	0.0360533	0.0713444	0.618582	-0.103782	0.175888	1.03671	0.901422	1.1923	0.0131307	0.0202006	0.522733	Inverse variance weighted	21.5208	0.488784	23.381	0.493
			Weighted median	23	0.0748569	0.0521292	0.151006	-0.0273163	0.17703	1.07773	0.973053	1.19367
			Inverse variance weighted	23	0.0754863	0.0374609	0.0438972	0.00206302	0.14891	1.07841	1.00207	1.16057
			Simple mode	23	0.0722063	0.0823139	0.389853	-0.0891288	0.233541	1.07488	0.914728	1.26307
			Weighted mode	23	0.104554	0.068944	0.143631	-0.0305767	0.239684	1.11021	0.969886	1.27085
GCST90001568	Naive CD4-CD8- T cell		MR Egger	20	-0.0389832	0.0864531	0.657434	-0.208431	0.130465	0.961767	0.811857	1.13936	-0.0236232	0.0198479	0.249425	Inverse variance weighted	18.9096	0.462649	21.3963	0.475
			Weighted median	20	-0.0260573	0.0887648	0.769098	-0.200036	0.147922	0.974279	0.818701	1.15942
			Inverse variance weighted	20	-0.116323	0.057024	0.0413603	-0.22809	-0.00455622	0.890187	0.796052	0.995454
			Simple mode	20	-0.0329653	0.144403	0.821862	-0.315995	0.250064	0.967572	0.729063	1.28411
			Weighted mode	20	-0.00993606	0.0874907	0.910772	-0.181418	0.161546	0.990113	0.834087	1.17533
GCST90001593	CD8+ T cell		MR Egger	24	-0.0805851	0.0688528	0.254364	-0.215537	0.0543664	0.922576	0.806109	1.05587	-0.00976517	0.0168019	0.567017	Inverse variance weighted	21.6269	0.542859	23.7314	0.56
			Weighted median	24	-0.0851073	0.0685991	0.214736	-0.219562	0.049347	0.918414	0.802871	1.05058
			Inverse variance weighted	24	-0.111958	0.0427417	0.00880816	-0.195732	-0.0281843	0.894082	0.822233	0.972209
			Simple mode	24	-0.311157	0.128178	0.0234385	-0.562386	-0.0599268	0.732599	0.569848	0.941833
			Weighted mode	24	-0.0813223	0.0642325	0.218165	-0.207218	0.0445733	0.921896	0.812842	1.04558
GCST90001609	CD4+ CD8dim T cell		MR Egger	15	-0.146729	0.0843977	0.105725	-0.312149	0.01869	0.863528	0.731873	1.01887	0.0148256	0.0223745	0.519155	Inverse variance weighted	14.4968	0.413393	18.3529	0.384
			Weighted median	15	-0.155788	0.0728553	0.0324912	-0.298584	-0.0129912	0.855741	0.741868	0.987093
			Inverse variance weighted	15	-0.103511	0.0524759	0.0485484	-0.206363	-0.000657863	0.901666	0.813537	0.999342
			Simple mode	15	-0.171929	0.128777	0.203152	-0.424332	0.0804743	0.842039	0.654206	1.0838
			Weighted mode	15	-0.165566	0.0748484	0.0440945	-0.312269	-0.0188635	0.847414	0.731784	0.981313
GCST90001624	HLA DR+ CD4+ T cell		MR Egger	24	0.0455602	0.0338872	0.192496	-0.0208586	0.111979	1.04661	0.979357	1.11849	0.00450908	0.0139726	0.749963	Inverse variance weighted	23.4366	0.435529	25.8403	0.509
			Weighted median	24	0.0396491	0.0380983	0.298012	-0.0350236	0.114322	1.04045	0.965583	1.12111
			Inverse variance weighted	24	0.052401	0.0259183	0.0431999	0.00160103	0.103201	1.0538	1.0016	1.10871
			Simple mode	24	0.0322282	0.0610773	0.602787	-0.0874832	0.15194	1.03275	0.916234	1.16409
			Weighted mode	24	0.0452261	0.031708	0.167207	-0.0169216	0.107374	1.04626	0.983221	1.11335
GCST90001668	CD28+ CD45RA- CD8dim T cell		MR Egger	28	-0.0728135	0.0352018	0.0486777	-0.141809	-0.00381792	0.929774	0.867787	0.996189	-0.00447122	0.0145993	0.761844	Inverse variance weighted	30.6562	0.28549	32.9332	0.33
			Weighted median	28	-0.0482354	0.0395432	0.222536	-0.12574	0.0292694	0.952909	0.881844	1.0297
			Inverse variance weighted	28	-0.0790718	0.0281783	0.00501421	-0.134301	-0.0238422	0.923974	0.874327	0.97644
			Simple mode	28	-0.0608933	0.0669043	0.370794	-0.192026	0.0702391	0.940924	0.825286	1.07276
			Weighted mode	28	-0.0526379	0.0405866	0.205631	-0.132188	0.0269119	0.948723	0.876177	1.02728
GCST90001701	BAFF-R on CD20- CD38- B cell		MR Egger	17	0.0762569	0.0507134	0.153424	-0.0231413	0.175655	1.07924	0.977124	1.19203	0.0167225	0.0252041	0.517089	Inverse variance weighted	6.34425	0.983932	6.75953	0.986
			Weighted median	17	0.104931	0.0535563	0.050081	-3.90049e-05	0.209902	1.11063	0.999961	1.23356
			Inverse variance weighted	17	0.100132	0.0357342	0.00507643	0.0300933	0.170171	1.10532	1.03055	1.18551
			Simple mode	17	0.033508	0.0785751	0.675465	-0.120499	0.187515	1.03408	0.886478	1.20625
			Weighted mode	17	0.0991328	0.0460744	0.0470487	0.00882702	0.189439	1.10421	1.00887	1.20857
GCST90001768	CD24 on IgD+ CD38+ B cell		MR Egger	25	0.0548543	0.0512624	0.29569	-0.0456199	0.155329	1.05639	0.955405	1.16804	0.0159358	0.0172295	0.364614	Inverse variance weighted	28.3616	0.245082	30.0321	0.311
			Weighted median	25	0.0911615	0.0478703	0.0568652	-0.00266419	0.184987	1.09545	0.997339	1.2032
			Inverse variance weighted	25	0.0875266	0.0370363	0.0181147	0.0149354	0.160118	1.09147	1.01505	1.17365
			Simple mode	25	0.0404695	0.0877254	0.648723	-0.131472	0.212411	1.0413	0.876804	1.23666
			Weighted mode	25	0.0841334	0.0430647	0.0624937	-0.000273331	0.16854	1.08777	0.999727	1.18358
GCST90001810	CD38 on CD3- CD19-		MR Egger	18	0.104588	0.075539	0.185193	-0.0434681	0.252645	1.11025	0.957463	1.28743	-0.00456293	0.0240684	0.852021	Inverse variance weighted	6.68719	0.987249	7.33344	0.992
			Weighted median	18	0.0840435	0.0548419	0.125406	-0.0234465	0.191534	1.08768	0.976826	1.21111
			Inverse variance weighted	18	0.092678	0.0419431	0.0271321	0.0104695	0.174887	1.09711	1.01052	1.19111
			Simple mode	18	0.151059	0.0900141	0.111601	-0.025369	0.327486	1.16306	0.97495	1.38748
			Weighted mode	18	0.08584	0.0736238	0.259742	-0.0584628	0.230143	1.08963	0.943213	1.25878
GCST90001830	BAFF-R on CD20- B cell		MR Egger	14	0.136867	0.0790688	0.109059	-0.0181078	0.291842	1.14668	0.982055	1.33889	-0.0104178	0.0294308	0.729499	Inverse variance weighted	9.92243	0.700265	10.6322	0.797
			Weighted median	14	0.130902	0.0736107	0.0753548	-0.0133751	0.275179	1.13986	0.986714	1.31677
			Inverse variance weighted	14	0.11622	0.0533822	0.0294706	0.0115911	0.220849	1.12324	1.01166	1.24714
			Simple mode	14	0.103168	0.130215	0.442412	-0.152054	0.35839	1.10868	0.858942	1.43102
			Weighted mode	14	0.131693	0.0650913	0.0641152	0.00411423	0.259272	1.14076	1.00412	1.29599
GCST90001852	CD3 on CD39+ resting CD4 regulatory T cell		MR Egger	20	-0.0558848	0.0584617	0.351775	-0.17047	0.0587001	0.945648	0.843269	1.06046	-0.0143679	0.0207838	0.498196	Inverse variance weighted	10.2425	0.946709	12.2323	0.932
			Weighted median	20	-0.0441353	0.0589189	0.453806	-0.159616	0.0713458	0.956825	0.852471	1.07395
			Inverse variance weighted	20	-0.0856591	0.0395317	0.0302466	-0.163141	-0.00817698	0.917907	0.849471	0.991856
			Simple mode	20	-0.0286828	0.0901458	0.753818	-0.205368	0.148003	0.971725	0.814347	1.15952
			Weighted mode	20	-0.0478084	0.0548197	0.39404	-0.155255	0.0596382	0.953316	0.856197	1.06145
GCST90001933	CD25 on CD45RA- CD4 not regulatory T cell		MR Egger	26	0.0780552	0.0379675	0.0508315	0.00363885	0.152471	1.08118	1.00365	1.16471	0.00928063	0.0174158	0.599013	Inverse variance weighted	23.6626	0.538933	25.2943	0.591
			Weighted median	26	0.0563516	0.0429985	0.190011	-0.0279255	0.140629	1.05797	0.972461	1.151
			Inverse variance weighted	26	0.0906548	0.0297067	0.00227577	0.0324297	0.14888	1.09489	1.03296	1.16053
			Simple mode	26	0.115015	0.0686228	0.106193	-0.0194858	0.249516	1.12189	0.980703	1.2834
			Weighted mode	26	0.0721378	0.0342353	0.0453087	0.00503653	0.139239	1.0748	1.00505	1.1494
GCST90001988	HLA DR on CD14+ CD16- monocyte		MR Egger	22	-0.0450578	0.0703589	0.529183	-0.182961	0.0928457	0.955942	0.8328	1.09729	-0.0219033	0.0246344	0.384501	Inverse variance weighted	15.3916	0.8028	18.3656	0.746
			Weighted median	22	-0.059438	0.0487275	0.222539	-0.154944	0.0360679	0.942294	0.856463	1.03673
			Inverse variance weighted	22	-0.098331	0.0368845	0.00767791	-0.170625	-0.0260373	0.906349	0.843138	0.974299
			Simple mode	22	-0.0610236	0.0902318	0.506232	-0.237878	0.115831	0.940801	0.788299	1.12281
			Weighted mode	22	-0.0539356	0.0444311	0.238256	-0.14102	0.0331494	0.947493	0.868472	1.0337
GCST90001991	HLA DR on CD14+ monocyte		MR Egger	21	-0.0475188	0.0728935	0.522278	-0.19039	0.0953525	0.953593	0.826637	1.10005	-0.017667	0.0248846	0.486352	Inverse variance weighted	11.6004	0.929143	13.8466	0.905
			Weighted median	21	-0.0578518	0.049579	0.243266	-0.155027	0.039323	0.94379	0.856392	1.04011
			Inverse variance weighted	21	-0.0917514	0.037839	0.0153176	-0.165916	-0.0175869	0.912332	0.847117	0.982567
			Simple mode	21	-0.0530687	0.0956378	0.585121	-0.240519	0.134381	0.948315	0.78622	1.14383
			Weighted mode	21	-0.0530687	0.0456541	0.258754	-0.142551	0.0364134	0.948315	0.867143	1.03708
GCST90002021	CD14 on CD33dim HLA DR+ CD11b+ Myeloid cell		MR Egger	19	-0.138977	0.0789233	0.0962299	-0.293666	0.0157131	0.870248	0.745525	1.01584	0.0166364	0.0254175	0.521531	Inverse variance weighted	8.35928	0.972794	9.70119	0.95
			Weighted median	19	-0.0636968	0.0564753	0.259375	-0.174388	0.0469948	0.938289	0.839971	1.04812
			Inverse variance weighted	19	-0.0938564	0.0184285	0.0145914	-0.169176	-0.0185365	0.910414	0.84436	0.981634
			Simple mode	19	-0.12259	0.0907005	0.193249	-0.300363	0.0551832	0.884626	0.740549	1.05673
			Weighted mode	19	-0.0293148	0.0771682	0.708478	-0.180565	0.121935	0.971111	0.834799	1.12968
GCST90002034	CD39 on monocyte		MR Egger	22	-0.0381572	0.0250629	0.14355	-0.0872805	0.0109661	0.962562	0.91642	1.01103	-0.0061926	0.0155296	0.694294	Inverse variance weighted	15.1763	0.814004	16.2797	0.866
			Weighted median	22	-0.040552	0.0284044	0.153388	-0.0962247	0.0151206	0.960259	0.90826	1.01524
			Inverse variance weighted	22	-0.0437165	0.0208276	0.0358195	-0.0845385	-0.00289442	0.957225	0.918936	0.99711
			Simple mode	22	-0.072293	0.0425812	0.104323	-0.155752	0.0111661	0.930258	0.855771	1.01123
			Weighted mode	22	-0.0365582	0.0244323	0.149453	-0.0844455	0.0113292	0.964102	0.919022	1.01139
GCST90002052	CD45 on Immature Myeloid-Derived Suppressor Cells		MR Egger	10	-0.141575	0.0519148	0.0259634	-0.243328	-0.0398221	0.86799	0.784014	0.96096	0.0486027	0.0284078	0.125466	Inverse variance weighted	9.24181	0.415259	10.5854	0.508
			Weighted median	10	-0.0893854	0.0417849	0.0324211	-0.171284	-0.00748701	0.914493	0.842582	0.992541
			Inverse variance weighted	10	-0.0711775	0.0320784	0.0264962	-0.134051	-0.00830383	0.931297	0.874545	0.991731
			Simple mode	10	-0.0739029	0.0613568	0.259123	-0.194162	0.0463565	0.928762	0.823524	1.04745
			Weighted mode	10	-0.0899852	0.03893	0.0461261	-0.166288	-0.0136824	0.913945	0.846802	0.986411
GCST90002103	CD45RA on CD39+ resting CD4 regulatory T cell		MR Egger	8	0.186542	0.077564	0.0529328	0.0345163	0.338567	1.20507	1.03512	1.40294	-0.019064	0.0380739	0.634409	Inverse variance weighted	8.47507	0.29257	10.5759	0.422
			Weighted median	8	0.185491	0.0658549	0.00485248	0.0564157	0.314567	1.20381	1.05804	1.36967
			Inverse variance weighted	8	0.162351	0.0573398	0.00463477	0.0499647	0.274737	1.17627	1.05123	1.31618
			Simple mode	8	0.0492189	0.0968466	0.626923	-0.1406	0.239038	1.05045	0.868836	1.27003
			Weighted mode	8	0.19991	0.0646383	0.0174993	0.0732191	0.326601	1.22129	1.07597	1.38625
GCST90001413	IgD- CD24- B cell	Local-Scleroderma	MR Egger	17	-0.296135	0.105212	0.0130672	-0.50235	-0.0899205	0.743687	0.605107	0.914004	0.0842244	0.0451929	0.0820637	Inverse variance weighted	16.0171	0.451768	17.3756	0.53
			Weighted median	17	-0.167895	0.120938	0.165054	-0.404932	0.0691433	0.845443	0.667022	1.07159
			Inverse variance weighted	17	-0.172312	0.0816225	0.0347647	-0.332292	-0.0123322	0.841716	0.717278	0.987743
			Simple mode	17	-0.142631	0.178029	0.434774	-0.491568	0.206307	0.867074	0.611667	1.22913
			Weighted mode	17	-0.201259	0.114033	0.0966533	-0.424764	0.0222454	0.8177	0.653924	1.02249
GCST90001426	IgD- CD38dim B cell		MR Egger	23	-0.0941454	0.0846076	0.2784	-0.259976	0.0716855	0.91015	0.77107	1.07432	-0.0263723	0.0287032	0.368637	Inverse variance weighted	18.4638	0.678166	21.5157	0.663
			Weighted median	23	-0.0618956	0.0984855	0.529693	-0.254927	0.131136	0.939981	0.774973	1.14012
			Inverse variance weighted	23	-0.14134	0.0672313	0.035528	-0.273113	-0.00956623	0.868194	0.761007	0.990479
			Simple mode	23	-0.209822	0.182016	0.261379	-0.566574	0.14693	0.810729	0.567466	1.15827
			Weighted mode	23	-0.117821	0.0881672	0.195098	-0.290629	0.0549867	0.888855	0.747793	1.05653
GCST90001507	CD25++ CD45RA+ CD4 not regulatory T cell		MR Egger	26	-0.211786	0.090844	0.0284612	-0.38984	-0.0337317	0.809138	0.677165	0.966831	0.0416529	0.0372806	0.274934	Inverse variance weighted	24.0329	0.517471	25.8094	0.581
			Weighted median	26	-0.180045	0.0969002	0.0631628	-0.369969	0.00987958	0.835233	0.690756	1.00993
			Inverse variance weighted	26	-0.143305	0.0670512	0.032578	-0.274725	-0.0118846	0.86649	0.759781	0.988186
			Simple mode	26	-0.245308	0.158869	0.135131	-0.556691	0.0660744	0.782463	0.573102	1.06831
			Weighted mode	26	-0.189641	0.0910506	0.0476541	-0.3681	-0.0111817	0.827256	0.692048	0.988881
GCST90001525	CD33dim HLA DR+ CD11b+ Myeloid cell		MR Egger	26	0.268495	0.116417	0.0300383	0.0403176	0.496673	1.30799	1.04114	1.64324	-0.0497753	0.0383386	0.20652	Inverse variance weighted	28.1775	0.299745	30.374	0.327
			Weighted median	26	0.16156	0.109646	0.140625	-0.0533466	0.376467	1.17534	0.948051	1.45713
			Inverse variance weighted	26	0.149341	0.0185998	0.0396817	0.00704559	0.291637	1.16107	1.00707	1.33862
			Simple mode	26	0.28588	0.165893	0.0971876	-0.0392712	0.611031	1.33093	0.96149	1.84233
			Weighted mode	26	0.236029	0.109567	0.0410577	0.0212774	0.45078	1.26621	1.02151	1.56954
GCST90001545	Terminally Differentiated CD4+ T cell		MR Egger	11	-0.198137	0.256124	0.459006	-0.700139	0.303866	0.820258	0.496516	1.35509	-0.0227296	0.063444	0.728407	Inverse variance weighted	3.76382	0.957373	5.16176	0.939
			Weighted median	11	-0.206282	0.182133	0.257386	-0.563261	0.150698	0.813604	0.569349	1.16265
			Inverse variance weighted	11	-0.275365	0.138316	0.0464979	-0.546464	-0.00426635	0.759295	0.578994	0.995743
			Simple mode	11	-0.32914	0.268169	0.247796	-0.85475	0.196471	0.719542	0.425389	1.2171
			Weighted mode	11	-0.159814	0.204304	0.452202	-0.56025	0.240623	0.852302	0.571066	1.27204
GCST90001647	Natural Killer		MR Egger	27	-0.06777	0.0936661	0.476072	-0.251355	0.115816	0.934475	0.777746	1.12279	-0.0571258	0.0312526	0.0795279	Inverse variance weighted	24.771	0.531963	26.1408	0.573
			Weighted median	27	-0.128576	0.0990033	0.194047	-0.322622	0.0654708	0.879347	0.724248	1.06766
			Inverse variance weighted	27	-0.184033	0.068758	0.00743886	-0.318799	-0.0492673	0.831908	0.727022	0.951927
			Simple mode	27	-0.14921	0.163323	0.369328	-0.469324	0.170903	0.861388	0.625425	1.18638
			Weighted mode	27	-0.127824	0.092786	0.180063	-0.309685	0.0540362	0.880008	0.733678	1.05552
GCST90001681	CD25++ CD8+ T cell		MR Egger	27	-0.0630036	0.165707	0.707	-0.387789	0.261781	0.93894	0.678556	1.29924	-0.0340145	0.0407829	0.412158	Inverse variance weighted	17.4375	0.89527	19.2575	0.91
			Weighted median	27	-0.157275	0.127846	0.218626	-0.407852	0.0933033	0.854469	0.665077	1.09779
			Inverse variance weighted	27	-0.178724	0.0905985	0.04853	-0.356297	-0.00115044	0.836337	0.700265	0.99885
			Simple mode	27	-0.288186	0.225755	0.213048	-0.730665	0.154294	0.749623	0.481589	1.16683
			Weighted mode	27	-0.360259	0.19936	0.0823359	-0.751004	0.0304857	0.697496	0.471893	1.03096
GCST90001697	CD45RA- CD28- CD8+ T cell		MR Egger	179	0.0017661	0.00133795	0.188536	-0.000856274	0.00438848	1.00177	0.999144	1.0044	0.0310931	0.0218457	0.156407	Inverse variance weighted	215.916	0.0276139	0.0276139	0.06
			Weighted median	179	0.00129829	0.0015031	0.387731	-0.00164779	0.00424436	1.0013	0.998354	1.00425
			Inverse variance weighted	179	0.00293936	0.00105689	0.00541666	0.000867862	0.00501085	1.00294	1.00087	1.00502
			Simple mode	179	0.00339798	0.00337156	0.3149	-0.00321027	0.0100062	1.0034	0.996795	1.01006
			Weighted mode	179	0.00216491	0.00135361	0.111513	-0.000488157	0.00481798	1.00217	0.999512	1.00483
GCST90001842	CD3 on Naive CD4+ T cell		MR Egger	30	-0.0868647	0.0886778	0.335695	-0.260673	0.0869438	0.916801	0.770533	1.09084	-0.0297314	0.027268	0.284859	Inverse variance weighted	22.6912	0.790483	24.4318	0.799
			Weighted median	30	-0.176157	0.0843614	0.0367862	-0.341506	-0.0108091	0.838486	0.710699	0.989249
			Inverse variance weighted	30	-0.158173	0.0598884	0.00826313	-0.275554	-0.0407914	0.853702	0.759152	0.960029
			Simple mode	30	-0.180213	0.136748	0.197871	-0.448239	0.087813	0.835092	0.638752	1.09178
			Weighted mode	30	-0.180213	0.0843222	0.0411436	-0.345484	-0.0149413	0.835092	0.707877	0.98517
GCST90001846	CD3 on Central Memory CD8+ T cell		MR Egger	18	-0.289576	0.218424	0.203539	-0.717687	0.138534	0.748581	0.487879	1.14859	0.0107857	0.0514689	0.836658	Inverse variance weighted	12.7922	0.749983	14.3856	0.768
			Weighted median	18	-0.303533	0.147716	0.0398948	-0.593058	-0.0140089	0.738205	0.552635	0.986089
			Inverse variance weighted	18	-0.249348	0.104198	0.0167107	-0.453577	-0.0451191	0.779309	0.635351	0.955884
			Simple mode	18	-0.343057	0.243215	0.176426	-0.819758	0.133644	0.709598	0.440538	1.14299
			Weighted mode	18	-0.309987	0.164727	0.0770956	-0.632851	0.0128774	0.733457	0.531075	1.01296
GCST90001873	HVEM on Effector Memory CD8+ T cell		MR Egger	19	-0.18126	0.1328	0.190077	-0.441549	0.0790289	0.834219	0.64304	1.08224	0.00703985	0.0451356	0.877893	Inverse variance weighted	11.0807	0.890899	12.004	0.892
			Weighted median	19	-0.190236	0.0991933	0.0551322	-0.384655	0.00418266	0.826764	0.680685	1.00419
			Inverse variance weighted	19	-0.163794	0.0713816	0.0217551	-0.303701	-0.0238855	0.848917	0.738081	0.976397
			Simple mode	19	-0.166278	0.138564	0.245692	-0.437864	0.105307	0.84681	0.645413	1.11105
			Weighted mode	19	-0.182383	0.119701	0.144971	-0.416997	0.0522307	0.833282	0.659023	1.05362
GCST90001908	CCR7 on naive CD8+ T cell		MR Egger	25	0.347306	0.13397	0.0162838	0.084725	0.609887	1.41525	1.08842	1.84022	-0.0523098	0.0364719	0.164959	Inverse variance weighted	28.0593	0.257546	30.9959	0.266
			Weighted median	25	0.239915	0.130205	0.0653889	-0.0152875	0.495117	1.27114	0.984829	1.64069
			Inverse variance weighted	25	0.200143	0.0880149	0.0229681	0.0276335	0.372652	1.22158	1.02802	1.45158
			Simple mode	25	0.0718183	0.235152	0.762685	-0.389079	0.532715	1.07446	0.677681	1.70355
			Weighted mode	25	0.303503	0.151284	0.0562323	0.00698756	0.600019	1.3546	1.00701	1.82215
GCST90001909	CD45 on CD14+ monocyte		MR Egger	18	0.213384	0.121958	0.0993301	-0.025654	0.452422	1.23786	0.974672	1.57212	-0.0115667	0.0386157	0.768388	Inverse variance weighted	14.2307	0.650708	15.1586	0.704
			Weighted median	18	0.247682	0.114565	0.0306229	0.023135	0.472229	1.28105	1.0234	1.60356
			Inverse variance weighted	18	0.188179	0.0882792	0.0330365	0.0151522	0.361207	1.20705	1.01527	1.43506
			Simple mode	18	0.124239	0.177991	0.49461	-0.224623	0.473101	1.13229	0.798817	1.60496
			Weighted mode	18	0.220152	0.116949	0.077004	-0.00906759	0.449372	1.24627	0.990973	1.56733
GCST90001932	CD127 on CD45RA+ CD4+ T cell		MR Egger	22	-0.0780351	0.181592	0.671988	-0.433955	0.277885	0.924932	0.647941	1.32033	-0.0409425	0.0446525	0.370112	Inverse variance weighted	10.4639	0.972237	11.3307	0.974
			Weighted median	22	-0.192539	0.12863	0.134434	-0.444653	0.0595756	0.824862	0.641047	1.06139
			Inverse variance weighted	22	-0.222479	0.0903278	0.0137774	-0.399521	-0.0454364	0.800532	0.670641	0.95558
			Simple mode	22	-0.199297	0.211085	0.355827	-0.613023	0.214429	0.819307	0.541711	1.23915
			Weighted mode	22	-0.164906	0.144708	0.267294	-0.448533	0.118721	0.847974	0.638564	1.12606
GCST90001992	CCR2 on CD14+ CD16+ monocyte		MR Egger	37	-0.108268	0.0555355	0.0592807	-0.217118	0.000581518	0.897387	0.804835	1.00058	0.0124274	0.0289894	0.670776	Inverse variance weighted	39.0774	0.333249	41.7147	0.324
			Weighted median	37	-0.116719	0.0702283	0.0965134	-0.254367	0.0209282	0.889835	0.775407	1.02115
			Inverse variance weighted	37	-0.0949769	0.04555	0.0370589	-0.184255	-0.00569895	0.909394	0.831724	0.994317
			Simple mode	37	-0.0876855	0.11745	0.460167	-0.317887	0.142517	0.916049	0.727685	1.15317
			Weighted mode	37	-0.0968964	0.0575581	0.100941	-0.20971	0.0159175	0.90765	0.810819	1.01604
GCST90001999	PDL-1 on CD14- CD16+ monocyte		MR Egger	18	0.282215	0.163857	0.104281	-0.0389449	0.603376	1.32606	0.961804	1.82828	-0.0391476	0.0511312	0.455042	Inverse variance weighted	14.8792	0.604185	15.8389	0.685
			Weighted median	18	0.179842	0.123448	0.145164	-0.0621157	0.4218	1.19703	0.939774	1.5247
			Inverse variance weighted	18	0.176907	0.0890538	0.0469763	0.00236117	0.351452	1.19352	1.00236	1.42113
			Simple mode	18	0.216985	0.165551	0.207397	-0.107496	0.541465	1.24233	0.89808	1.71852
			Weighted mode	18	0.216985	0.119085	0.0860804	-0.0164216	0.450391	1.24233	0.983712	1.56893
GCST90002012	CX3CR1 on CD14- CD16+ monocyte		MR Egger	18	-0.207295	0.121886	0.108345	-0.446193	0.0316018	0.812779	0.64006	1.03211	-0.00396049	0.0332738	0.906735	Inverse variance weighted	13.5191	0.700803	14.8889	0.741
			Weighted median	18	-0.18788	0.118991	0.114349	-0.421102	0.0453423	0.828714	0.656323	1.04639
			Inverse variance weighted	18	-0.217683	0.0850931	0.0105225	-0.384465	-0.0509001	0.804381	0.680815	0.950374
			Simple mode	18	-0.264206	0.175577	0.150731	-0.608336	0.0799245	0.767815	0.544256	1.08321
			Weighted mode	18	-0.215102	0.108283	0.0633447	-0.427336	-0.00286686	0.80646	0.652244	0.997137
GCST90002019	CD14 on Monocytic Myeloid-Derived Suppressor Cells		MR Egger	25	-0.0841384	0.0776454	0.289761	-0.236323	0.0680466	0.919304	0.789525	1.07042	-0.0159128	0.0326086	0.630174	Inverse variance weighted	19.2694	0.737472	20.5443	0.803
			Weighted median	25	-0.0931112	0.0784156	0.235067	-0.246806	0.0605833	0.911092	0.781292	1.06246
			Inverse variance weighted	25	-0.110848	0.0550729	0.0441405	-0.218791	-0.00290532	0.895075	0.80349	0.997099
			Simple mode	25	-0.05755	0.158998	0.720554	-0.369186	0.254086	0.944075	0.691297	1.28928
			Weighted mode	25	-0.0863783	0.0719912	0.241911	-0.227481	0.0547245	0.917247	0.796538	1.05625
GCST90002057	CD8 on Terminally Differentiated CD8+ T cell		MR Egger	17	-0.210611	0.169795	0.233887	-0.543409	0.122188	0.810089	0.580765	1.12997	0.000611752	0.0431455	0.988874	Inverse variance weighted	14.1441	0.587977	14.979	0.667
			Weighted median	17	-0.177925	0.132707	0.180005	-0.43803	0.0821799	0.837005	0.645307	1.08565
			Inverse variance weighted	17	-0.208665	0.100046	0.0370054	-0.404755	-0.0125762	0.811667	0.66714	0.987503
			Simple mode	17	-0.0770681	0.199787	0.704761	-0.46865	0.314514	0.925827	0.625846	1.36959
			Weighted mode	17	-0.158129	0.136303	0.263015	-0.425282	0.109024	0.85374	0.653586	1.11519
GCST90002079	SSC-A on lymphocyte		MR Egger	21	0.27777	0.23464	0.251088	-0.182125	0.737665	1.32018	0.833497	2.09105	0.00730075	0.0398696	0.856647	Inverse variance weighted	14.3426	0.81271	15.54	0.865
			Weighted median	21	0.36828	0.188559	0.0508036	-0.00129452	0.737855	1.44525	0.998706	2.09144
			Inverse variance weighted	21	0.314155	0.124801	0.0118275	0.0695453	0.558764	1.3691	1.07202	1.74851
			Simple mode	21	0.315896	0.294743	0.296589	-0.261802	0.893593	1.37149	0.769664	2.44389
			Weighted mode	21	0.325775	0.218591	0.151738	-0.102664	0.754213	1.3851	0.90243	2.12594
GCST90002098	CD45RA on naive CD4+ T cell		MR Egger	34	-0.117723	0.0720482	0.11207	-0.258938	0.023491	0.888942	0.771871	1.02377	-0.00841018	0.0293871	0.77658	Inverse variance weighted	33.4004	0.447815	35.3394	0.463
			Weighted median	34	-0.130125	0.0833539	0.118498	-0.293498	0.033249	0.877986	0.74565	1.03381
			Inverse variance weighted	34	-0.130631	0.0553967	0.0183683	-0.239209	-0.0220539	0.877541	0.78725	0.978187
			Simple mode	34	-0.31632	0.13308	0.0234121	-0.577157	-0.0554824	0.728826	0.561492	0.946029
			Weighted mode	34	-0.124574	0.073262	0.0984646	-0.268168	0.0190193	0.882873	0.764779	1.0192
GCST90002100	CD45RA on naive CD8+ T cell		MR Egger	22	-0.0752883	0.169724	0.662099	-0.407948	0.257371	0.927476	0.665014	1.29353	-0.09127	0.0449746	0.05594	Inverse variance weighted	19.6709	0.542184	21.6077	0.586
			Weighted median	22	-0.370302	0.136195	0.00654996	-0.637245	-0.103359	0.690526	0.528747	0.901804
			Inverse variance weighted	22	-0.363043	0.0932761	9.93664e-05	-0.545864	-0.180222	0.695556	0.579341	0.835085
			Simple mode	22	-0.405124	0.221584	0.0817451	-0.839429	0.029181	0.666894	0.431957	1.02961
			Weighted mode	22	-0.359531	0.204032	0.0925991	-0.759435	0.0403722	0.698003	0.467931	1.0412
