# Supplementary material for: Skin Microbiota, Immune Cell, and Skin Fibrosis: A Comprehensive Mendelian Randomization Study
Source: Biomedicines. 2024 Oct 21;12(10):2409. doi: 10.3390/biomedicines12102409 (PMC11505207; doi:10.3390/biomedicines12102409)
Supplement: Supplementary file 1 [file biomedicines-12-02409-s001.zip › Supplementary Table S5.xlsx]

## Sheet: sheet1
Table S5. Causal effects of skin fibrosis on immune cell
Abbreviation: number of single-nucleotide polymorphism (nSNP); odds ratio (OR); confidence intervals (CI); standard error (SE).
Mendelian randomization test
exposure	id.outcome	outcome	method	nsnp	beta	se	pval	lo_ci	up_ci	or	or_lci95	or_uci95
Hypertrophic-Scar	GCST90001462	CD62L- Dendritic Cell	MR Egger	24	-0.0248997	0.0982876	0.802361	-0.217543	0.167744	0.975408	0.804493	1.18263
			Weighted median	24	-0.026512	0.050398	0.598851	-0.125292	0.0722681	0.973836	0.882239	1.07494
			Inverse variance weighted	24	-0.0199882	0.0375336	0.59435	-0.093554	0.0535776	0.98021	0.910689	1.05504
			Simple mode	24	-0.00753563	0.0800266	0.925794	-0.164388	0.149317	0.992493	0.848413	1.16104
			Weighted mode	24	-0.0156988	0.0631557	0.805898	-0.139484	0.108086	0.984424	0.869807	1.11414
	GCST90001511	CD25++ CD45RA- CD4 not regulatory T cell	MR Egger	24	-0.080187	0.0841356	0.35091	-0.245093	0.0847188	0.922944	0.782632	1.08841
			Weighted median	24	0.0254068	0.0508899	0.617603	-0.0743374	0.125151	1.02573	0.928358	1.13332
			Inverse variance weighted	24	0.00908725	0.0329911	0.782974	-0.0555753	0.0737498	1.00913	0.945941	1.07654
			Simple mode	24	0.0651249	0.0790957	0.418755	-0.0899027	0.220153	1.06729	0.91402	1.24627
			Weighted mode	24	0.0490977	0.0778184	0.534308	-0.103426	0.201622	1.05032	0.901742	1.22339
	GCST90001515	Immature Myeloid-Derived Suppressor Cells	MR Egger	24	0.0146477	0.123599	0.906739	-0.227607	0.256902	1.01476	0.796437	1.29292
			Weighted median	24	0.0237617	0.0627756	0.705045	-0.0992784	0.146802	1.02405	0.905491	1.15812
			Inverse variance weighted	24	0.00317153	0.047158	0.94638	-0.0892581	0.0956012	1.00318	0.914609	1.10032
			Simple mode	24	0.0400156	0.0982949	0.6877	-0.152642	0.232674	1.04083	0.858437	1.26197
			Weighted mode	24	0.0315691	0.0710846	0.661116	-0.107757	0.170895	1.03207	0.897846	1.18637
	GCST90001568	Naive CD4-CD8- T cell	MR Egger	24	-0.0292308	0.0683314	0.67297	-0.16316	0.104699	0.971192	0.849455	1.11038
			Weighted median	24	0.0248055	0.0387813	0.522416	-0.0512059	0.100817	1.02512	0.950083	1.10607
			Inverse variance weighted	24	0.0214161	0.0266604	0.421806	-0.0308383	0.0736704	1.02165	0.969632	1.07645
			Simple mode	24	0.0331298	0.0637308	0.608143	-0.0917827	0.158042	1.03368	0.912303	1.17122
			Weighted mode	24	-0.0350378	0.0546605	0.527854	-0.142172	0.0720968	0.965569	0.867472	1.07476
	GCST90001593	CD8+ T cell	MR Egger	24	0.0858656	0.0820761	0.306841	-0.0750035	0.246735	1.08966	0.92774	1.27984
			Weighted median	24	0.00435283	0.0460136	0.924634	-0.0858339	0.0945396	1.00436	0.917747	1.09915
			Inverse variance weighted	24	0.00563512	0.0320999	0.860648	-0.0572808	0.068551	1.00565	0.944329	1.07096
			Simple mode	24	0.0324271	0.0726149	0.659368	-0.109898	0.174752	1.03296	0.895925	1.19095
			Weighted mode	24	0.02264	0.0564344	0.691995	-0.0879714	0.133251	1.0229	0.915787	1.14254
	GCST90001609	CD4+ CD8dim T cell	MR Egger	24	0.067337	0.0948575	0.485238	-0.118584	0.253258	1.06966	0.888177	1.28822
			Weighted median	24	-0.0101099	0.0467734	0.828874	-0.101786	0.0815661	0.989941	0.903223	1.08498
			Inverse variance weighted	24	0.00247798	0.0366321	0.946068	-0.069321	0.0742769	1.00248	0.933027	1.07711
			Simple mode	24	-0.0330279	0.0762784	0.669054	-0.182533	0.116478	0.967512	0.833157	1.12353
			Weighted mode	24	-0.0102798	0.0553388	0.854261	-0.118744	0.0981842	0.989773	0.888035	1.10317
	GCST90001624	HLA DR+ CD4+ T cell	MR Egger	24	0.106765	0.104865	0.319686	-0.0987699	0.3123	1.11267	0.905951	1.36657
			Weighted median	24	0.0240753	0.0477759	0.614316	-0.0695655	0.117716	1.02437	0.932799	1.12492
			Inverse variance weighted	24	0.0275951	0.0406012	0.496718	-0.0519832	0.107173	1.02798	0.949345	1.11313
			Simple mode	24	0.0745224	0.0834353	0.381013	-0.0890107	0.238056	1.07737	0.914836	1.26878
			Weighted mode	24	0.021321	0.0554431	0.704098	-0.0873475	0.12999	1.02155	0.916359	1.13882
	GCST90001668	CD28+ CD45RA- CD8dim T cell	MR Egger	24	-0.133151	0.105713	0.221028	-0.340348	0.0740454	0.875333	0.711523	1.07686
			Weighted median	24	-0.0936611	0.0510299	0.0664439	-0.19368	0.00635743	0.910591	0.823922	1.00638
			Inverse variance weighted	24	-0.00121426	0.0419854	0.976928	-0.0835056	0.0810771	0.998786	0.919886	1.08445
			Simple mode	24	-0.1061	0.09945	0.297103	-0.301022	0.0888221	0.899335	0.740062	1.09289
			Weighted mode	24	-0.094141	0.0680098	0.179574	-0.22744	0.0391582	0.910154	0.79657	1.03993
	GCST90001701	BAFF-R on CD20- CD38- B cell	MR Egger	24	-0.0919876	0.0870677	0.302201	-0.26264	0.078665	0.912116	0.769018	1.08184
			Weighted median	24	-0.0252307	0.0492311	0.608304	-0.121724	0.0712623	0.975085	0.885393	1.07386
			Inverse variance weighted	24	-0.00622893	0.0342166	0.855548	-0.0732935	0.0608356	0.99379	0.929328	1.06272
			Simple mode	24	-0.0593648	0.0805028	0.46832	-0.21715	0.0984206	0.942363	0.804809	1.10343
			Weighted mode	24	-0.0367951	0.0530504	0.494887	-0.140774	0.0671837	0.963874	0.868686	1.06949
	GCST90001768	CD24 on IgD+ CD38+ B cell	MR Egger	24	0.18263	0.0985918	0.0774362	-0.0106102	0.37587	1.20037	0.989446	1.45626
			Weighted median	24	0.0987919	0.046624	0.0340982	0.00740894	0.190175	1.10384	1.00744	1.20946
			Inverse variance weighted	24	0.0305535	0.0401073	0.446183	-0.0480568	0.109164	1.03103	0.95308	1.11535
			Simple mode	24	0.0566018	0.0920969	0.544858	-0.123908	0.237112	1.05823	0.883461	1.26758
			Weighted mode	24	0.103314	0.0566165	0.0810485	-0.00765464	0.214282	1.10884	0.992375	1.23897
	GCST90001810	CD38 on CD3- CD19-	MR Egger	24	-0.0874051	0.117991	0.466663	-0.318668	0.143858	0.916306	0.727117	1.15472
			Weighted median	24	-0.0645127	0.0664788	0.331834	-0.194811	0.0657857	0.937524	0.82299	1.068
			Inverse variance weighted	24	-0.0571371	0.0453069	0.207269	-0.145939	0.0316646	0.944465	0.864211	1.03217
			Simple mode	24	-0.0421118	0.106652	0.696589	-0.251149	0.166925	0.958763	0.777906	1.18167
			Weighted mode	24	-0.0810295	0.0810515	0.327844	-0.23989	0.0778314	0.922166	0.786714	1.08094
	GCST90001830	BAFF-R on CD20- B cell	MR Egger	24	0.0321477	0.0795213	0.689921	-0.123714	0.188009	1.03267	0.883632	1.20684
			Weighted median	24	0.0251517	0.0447277	0.573892	-0.0625146	0.112818	1.02547	0.939399	1.11943
			Inverse variance weighted	24	0.0488013	0.0311458	0.117145	-0.0122443	0.109847	1.05001	0.98783	1.11611
			Simple mode	24	0.0514507	0.0652135	0.438194	-0.0763678	0.179269	1.0528	0.926475	1.19634
			Weighted mode	24	0.0342056	0.050724	0.506813	-0.0652135	0.133625	1.0348	0.936867	1.14296
	GCST90001852	CD3 on CD39+ resting CD4 regulatory T cell	MR Egger	24	-0.0468839	0.0919949	0.615381	-0.227194	0.133426	0.954198	0.796766	1.14274
			Weighted median	24	-0.023893	0.0534447	0.654831	-0.128645	0.0808586	0.97639	0.879286	1.08422
			Inverse variance weighted	24	-0.0120744	0.0359334	0.736855	-0.0825039	0.0583551	0.987998	0.920808	1.06009
			Simple mode	24	-0.0257221	0.0902888	0.77828	-0.202688	0.151244	0.974606	0.816533	1.16328
			Weighted mode	24	-0.0384466	0.0703791	0.590135	-0.17639	0.0994965	0.962283	0.838291	1.10461
	GCST90001933	CD25 on CD45RA- CD4 not regulatory T cell	MR Egger	24	-0.0257403	0.0922635	0.78286	-0.206577	0.155096	0.974588	0.813364	1.16777
			Weighted median	24	-0.0131125	0.0472499	0.781385	-0.105722	0.0794973	0.986973	0.899674	1.08274
			Inverse variance weighted	24	0.0253059	0.0354958	0.47589	-0.0442658	0.0948776	1.02563	0.9567	1.09952
			Simple mode	24	-0.0241529	0.078473	0.761015	-0.17796	0.129654	0.976136	0.836976	1.13843
			Weighted mode	24	-0.016248	0.0514676	0.755082	-0.117124	0.0846285	0.983883	0.889474	1.08831
	GCST90001988	HLA DR on CD14+ CD16- monocyte	MR Egger	24	0.103745	0.0946835	0.285058	-0.0818345	0.289325	1.10932	0.921424	1.33553
			Weighted median	24	-0.0476695	0.0467425	0.307809	-0.139285	0.0439459	0.953449	0.86998	1.04493
			Inverse variance weighted	24	-0.0101224	0.0376588	0.788089	-0.0839337	0.0636889	0.989929	0.919492	1.06576
			Simple mode	24	-0.0697902	0.0756091	0.365569	-0.217984	0.0784035	0.932589	0.804138	1.08156
			Weighted mode	24	-0.0491676	0.0618013	0.434413	-0.170298	0.071963	0.952022	0.843413	1.07462
	GCST90001991	HLA DR on CD14+ monocyte	MR Egger	24	0.107143	0.0971144	0.281834	-0.0832012	0.297487	1.11309	0.920166	1.34647
			Weighted median	24	-0.0407714	0.0470693	0.38638	-0.133027	0.0514844	0.960049	0.875441	1.05283
			Inverse variance weighted	24	-0.00730739	0.03857	0.849734	-0.0829047	0.0682899	0.992719	0.920439	1.07068
			Simple mode	24	-0.0706132	0.0743061	0.351839	-0.216253	0.0750268	0.931822	0.805531	1.07791
			Weighted mode	24	-0.042209	0.057043	0.466816	-0.154013	0.0695952	0.958669	0.857261	1.07207
	GCST90002021	CD14 on CD33dim HLA DR+ CD11b+ Myeloid cell	MR Egger	24	-0.0505723	0.117592	0.671332	-0.281053	0.179909	0.950685	0.754988	1.19711
			Weighted median	24	-0.0516656	0.0612747	0.399128	-0.171764	0.0684329	0.949646	0.842178	1.07083
			Inverse variance weighted	24	-0.00996524	0.0459715	0.828388	-0.100069	0.0801389	0.990084	0.904775	1.08344
			Simple mode	24	-0.0809658	0.0927865	0.391898	-0.262827	0.100896	0.922225	0.768875	1.10616
			Weighted mode	24	-0.0488776	0.0732924	0.511481	-0.192531	0.0947756	0.952298	0.824869	1.09941
	GCST90002034	CD39 on monocyte	MR Egger	24	0.10897	0.101866	0.296332	-0.0906866	0.308626	1.11513	0.913304	1.36155
			Weighted median	24	0.0665391	0.053954	0.21748	-0.0392107	0.172289	1.0688	0.961548	1.18802
			Inverse variance weighted	24	0.0396982	0.0393804	0.31342	-0.0374873	0.116884	1.0405	0.963207	1.12399
			Simple mode	24	0.0509126	0.0918461	0.584707	-0.129106	0.230931	1.05223	0.878881	1.25977
			Weighted mode	24	0.0401617	0.073351	0.589291	-0.103606	0.18393	1.04098	0.90158	1.20193
	GCST90002052	CD45 on Immature Myeloid-Derived Suppressor Cells	MR Egger	24	0.0943358	0.121717	0.446565	-0.144229	0.3329	1.09893	0.86569	1.39501
			Weighted median	24	0.0375161	0.0690869	0.58711	-0.0978942	0.172926	1.03823	0.906745	1.18878
			Inverse variance weighted	24	0.0372538	0.0476024	0.43386	-0.0560469	0.130554	1.03796	0.945495	1.13946
			Simple mode	24	0.100412	0.102742	0.338577	-0.100962	0.301787	1.10563	0.903967	1.35227
			Weighted mode	24	0.086113	0.0819848	0.304467	-0.0745772	0.246803	1.08993	0.928136	1.27993
	GCST90002103	CD45RA on CD39+ resting CD4 regulatory T cell	MR Egger	24	0.12379	0.0917915	0.191185	-0.0561212	0.303701	1.13178	0.945425	1.35486
			Weighted median	24	0.0176245	0.0526523	0.737826	-0.0855739	0.120823	1.01778	0.917985	1.12843
			Inverse variance weighted	24	0.0351779	0.0358545	0.326529	-0.0350969	0.105453	1.0358	0.965512	1.11121
			Simple mode	24	-0.0252591	0.0899952	0.781471	-0.20165	0.151132	0.975057	0.817381	1.16315
			Weighted mode	24	0.0159682	0.0712749	0.824706	-0.123731	0.155667	1.0161	0.883618	1.16844
Local-Scleroderma	GCST90001413	IgD- CD24- B cell	MR Egger	11	-0.106582	0.112248	0.367156	-0.326588	0.113425	0.898902	0.721381	1.12011
			Weighted median	11	0.00191312	0.0327278	0.953386	-0.0622334	0.0660597	1.00191	0.939663	1.06829
			Inverse variance weighted	11	0.000211287	0.0249035	0.993231	-0.0485995	0.0490221	1.00021	0.952563	1.05024
			Simple mode	11	-0.0163793	0.0451889	0.724549	-0.104949	0.0721909	0.983754	0.90037	1.07486
			Weighted mode	11	0.00854689	0.0392024	0.831798	-0.0682897	0.0853835	1.00858	0.93399	1.08913
	GCST90001426	IgD- CD38dim B cell	MR Egger	11	0.0510433	0.129479	0.702597	-0.202736	0.304823	1.05237	0.816493	1.35638
			Weighted median	11	-0.0290166	0.0347759	0.404063	-0.0971775	0.0391442	0.9714	0.907395	1.03992
			Inverse variance weighted	11	-0.0367272	0.0281448	0.191914	-0.0918909	0.0184365	0.963939	0.912205	1.01861
			Simple mode	11	-0.0415906	0.0476325	0.403058	-0.13495	0.0517692	0.959262	0.873759	1.05313
			Weighted mode	11	-0.0254147	0.0416778	0.555604	-0.107103	0.0562739	0.974906	0.898433	1.05789
	GCST90001507	CD25++ CD45RA+ CD4 not regulatory T cell	MR Egger	11	-0.0778915	0.136287	0.581633	-0.345014	0.189231	0.925065	0.708211	1.20832
			Weighted median	11	0.00385892	0.0369488	0.91682	-0.0685607	0.0762786	1.00387	0.933737	1.07926
			Inverse variance weighted	11	-0.0300207	0.0292935	0.305447	-0.087436	0.0273946	0.970425	0.916278	1.02777
			Simple mode	11	0.00265348	0.057607	0.964168	-0.110256	0.115563	1.00266	0.895605	1.12251
			Weighted mode	11	0.00623442	0.0493523	0.901979	-0.0904961	0.102965	1.00625	0.913478	1.10845
	GCST90001525	CD33dim HLA DR+ CD11b+ Myeloid cell	MR Egger	11	0.0156131	0.166088	0.927165	-0.30992	0.341146	1.01574	0.733506	1.40656
			Weighted median	11	0.00895582	0.0451788	0.842865	-0.0795946	0.0975062	1.009	0.923491	1.10242
			Inverse variance weighted	11	-0.0128209	0.0354312	0.717462	-0.082266	0.0566243	0.987261	0.921027	1.05826
			Simple mode	11	0.00659051	0.0606444	0.91561	-0.112273	0.125454	1.00661	0.893801	1.13366
			Weighted mode	11	0.00659051	0.0587404	0.912887	-0.108541	0.121722	1.00661	0.897142	1.12944
	GCST90001545	Terminally Differentiated CD4+ T cell	MR Egger	11	0.0604801	0.114652	0.610595	-0.164238	0.285198	1.06235	0.84854	1.33003
			Weighted median	11	-0.0133223	0.034669	0.700778	-0.0812735	0.054629	0.986766	0.921941	1.05615
			Inverse variance weighted	11	-0.00142116	0.0256732	0.955855	-0.0517406	0.0488983	0.99858	0.949575	1.05011
			Simple mode	11	-0.0117189	0.0492749	0.816817	-0.108298	0.08486	0.988349	0.89736	1.08856
			Weighted mode	11	-0.0100805	0.049384	0.84235	-0.106873	0.0867121	0.98997	0.89864	1.09058
	GCST90001647	Natural Killer	MR Egger	11	0.0177152	0.103448	0.867818	-0.185044	0.220474	1.01787	0.831068	1.24667
			Weighted median	11	0.00678561	0.0320853	0.832508	-0.0561016	0.0696728	1.00681	0.945443	1.07216
			Inverse variance weighted	11	0.0110458	0.0232438	0.634633	-0.034512	0.0566037	1.01111	0.966077	1.05824
			Simple mode	11	0.00549608	0.0451486	0.905522	-0.0829951	0.0939872	1.00551	0.920356	1.09855
			Weighted mode	11	-0.0166312	0.0415219	0.697183	-0.0980141	0.0647517	0.983506	0.906636	1.06689
	GCST90001681	CD25++ CD8+ T cell	MR Egger	11	0.000520482	0.136529	0.997041	-0.267077	0.268118	1.00052	0.765614	1.3075
			Weighted median	11	-0.0190584	0.0362332	0.598893	-0.0900755	0.0519587	0.981122	0.913862	1.05333
			Inverse variance weighted	11	0.0061148	0.0288905	0.832377	-0.0505106	0.0627402	1.00613	0.950744	1.06475
			Simple mode	11	-0.0656495	0.0516964	0.232872	-0.166974	0.0356754	0.936459	0.846221	1.03632
			Weighted mode	11	-0.0458714	0.0488232	0.369593	-0.141565	0.0498221	0.955165	0.867999	1.05108
	GCST90001697	CD45RA- CD28- CD8+ T cell	MR Egger	11	1.10565	0.551761	0.0760789	0.0241956	2.1871	3.02118	1.02449	8.90933
			Weighted median	11	0.0220827	0.160664	0.890678	-0.292819	0.336984	1.02233	0.746157	1.40072
			Inverse variance weighted	11	0.0701355	0.123479	0.570038	-0.171883	0.312154	1.07265	0.842077	1.36637
			Simple mode	11	0.0196875	0.218418	0.929958	-0.408411	0.447786	1.01988	0.664706	1.56484
			Weighted mode	11	0.0160925	0.190734	0.934426	-0.357745	0.389931	1.01622	0.699251	1.47688
	GCST90001842	CD3 on Naive CD4+ T cell	MR Egger	11	0.0334966	0.190351	0.864211	-0.339592	0.406585	1.03406	0.712061	1.50168
			Weighted median	11	0.028375	0.0406069	0.484694	-0.0512145	0.107964	1.02878	0.950075	1.11401
			Inverse variance weighted	11	-0.0197523	0.0401879	0.623073	-0.0985207	0.059016	0.980441	0.906177	1.06079
			Simple mode	11	0.0579174	0.0583893	0.344632	-0.0565257	0.17236	1.05963	0.945042	1.18811
			Weighted mode	11	0.0429656	0.0598916	0.489552	-0.0744218	0.160353	1.0439	0.92828	1.17393
	GCST90001846	CD3 on Central Memory CD8+ T cell	MR Egger	11	0.121812	0.193661	0.544984	-0.257764	0.501387	1.12954	0.772778	1.65101
			Weighted median	11	-0.0384867	0.0370671	0.299131	-0.111138	0.0341648	0.962244	0.894815	1.03476
			Inverse variance weighted	11	0.00170589	0.0414966	0.967209	-0.0796274	0.0830392	1.00171	0.92346	1.08658
			Simple mode	11	-0.0490553	0.0497523	0.347394	-0.14657	0.0484593	0.952129	0.863665	1.04965
			Weighted mode	11	-0.0520015	0.0369105	0.189206	-0.124346	0.0203431	0.949327	0.883074	1.02055
	GCST90001873	HVEM on Effector Memory CD8+ T cell	MR Egger	11	-0.383037	0.234362	0.13661	-0.842386	0.0763128	0.681788	0.430682	1.0793
			Weighted median	11	-0.0215391	0.0592259	0.716099	-0.137622	0.0945436	0.978691	0.871428	1.09916
			Inverse variance weighted	11	-0.0205507	0.0504282	0.683622	-0.11939	0.0782885	0.979659	0.887462	1.08143
			Simple mode	11	-0.0988843	0.0809023	0.249633	-0.257453	0.0596842	0.905847	0.773018	1.0615
			Weighted mode	11	-0.0950082	0.0707725	0.209131	-0.233722	0.0437058	0.909365	0.791582	1.04468
	GCST90001908	CCR7 on naive CD8+ T cell	MR Egger	11	-0.0688399	0.138563	0.631231	-0.340424	0.202744	0.933476	0.711469	1.22476
			Weighted median	11	-0.0350487	0.0365467	0.337553	-0.10668	0.0365828	0.965558	0.898813	1.03726
			Inverse variance weighted	11	-0.0172932	0.0292518	0.554396	-0.0746267	0.0400402	0.982855	0.92809	1.04085
			Simple mode	11	-0.0471234	0.049125	0.360048	-0.143408	0.0491616	0.95397	0.8664	1.05039
			Weighted mode	11	-0.0471234	0.0478728	0.348161	-0.140954	0.0467073	0.95397	0.868529	1.04782
	GCST90001909	CD45 on CD14+ monocyte	MR Egger	11	0.00793553	0.119801	0.948636	-0.226875	0.242746	1.00797	0.79702	1.27474
			Weighted median	11	-0.000101019	0.0331403	0.997568	-0.065056	0.0648539	0.999899	0.937015	1.067
			Inverse variance weighted	11	-0.00830105	0.0266156	0.755127	-0.0604676	0.0438655	0.991733	0.941324	1.04484
			Simple mode	11	0.0037781	0.0435507	0.932581	-0.0815812	0.0891374	1.00379	0.921658	1.09323
			Weighted mode	11	0.00838805	0.0409289	0.841729	-0.0718326	0.0886087	1.00842	0.930687	1.09265
	GCST90001932	CD127 on CD45RA+ CD4+ T cell	MR Egger	11	0.0777836	0.161455	0.64147	-0.238668	0.394235	1.08089	0.787677	1.48325
			Weighted median	11	0.0292968	0.0377566	0.437785	-0.0447061	0.1033	1.02973	0.956278	1.10882
			Inverse variance weighted	11	0.03785	0.0338826	0.263955	-0.02856	0.10426	1.03858	0.971844	1.10989
			Simple mode	11	0.024052	0.0513909	0.649803	-0.0766742	0.124778	1.02434	0.926192	1.1329
			Weighted mode	11	0.024052	0.0449467	0.60426	-0.0640436	0.112148	1.02434	0.937964	1.11868
	GCST90001992	CCR2 on CD14+ CD16+ monocyte	MR Egger	11	-0.147639	0.110393	0.213906	-0.364009	0.0687306	0.862742	0.694885	1.07115
			Weighted median	11	-0.030155	0.0342933	0.379224	-0.0973697	0.0370598	0.970295	0.907221	1.03776
			Inverse variance weighted	11	-0.0279818	0.0241631	0.246849	-0.0753414	0.0193779	0.972406	0.927427	1.01957
			Simple mode	11	-0.0779428	0.0536325	0.176797	-0.183062	0.0271768	0.925017	0.832716	1.02755
			Weighted mode	11	-0.0244134	0.0586139	0.685835	-0.139297	0.0904699	0.975882	0.86997	1.09469
	GCST90001999	PDL-1 on CD14- CD16+ monocyte	MR Egger	11	0.0860764	0.113266	0.466725	-0.135925	0.308078	1.08989	0.872908	1.36081
			Weighted median	11	-0.0340681	0.0327763	0.298613	-0.0983096	0.0301734	0.966506	0.906368	1.03063
			Inverse variance weighted	11	-0.0325994	0.0249181	0.190785	-0.081439	0.0162401	0.967926	0.921789	1.01637
			Simple mode	11	-0.0242768	0.0544519	0.665212	-0.131003	0.082449	0.976016	0.877216	1.08594
			Weighted mode	11	-0.0301463	0.0494449	0.555664	-0.127058	0.0667657	0.970304	0.880682	1.06905
	GCST90002012	CX3CR1 on CD14- CD16+ monocyte	MR Egger	11	-0.0370384	0.123071	0.770288	-0.278258	0.204181	0.963639	0.757102	1.22652
			Weighted median	11	0.00403471	0.0346727	0.907363	-0.0639237	0.0719931	1.00404	0.938077	1.07465
			Inverse variance weighted	11	-0.00274582	0.025825	0.915325	-0.0533628	0.0478711	0.997258	0.948036	1.04904
			Simple mode	11	0.0429894	0.0517899	0.425869	-0.0585187	0.144498	1.04393	0.943161	1.15546
			Weighted mode	11	0.0136965	0.0468549	0.776019	-0.0781391	0.105532	1.01379	0.924836	1.1113
	GCST90002019	CD14 on Monocytic Myeloid-Derived Suppressor Cells	MR Egger	11	0.173842	0.176058	0.349241	-0.171232	0.518915	1.18987	0.842626	1.6802
			Weighted median	11	-0.0325601	0.0493009	0.508974	-0.12919	0.0640696	0.967964	0.878807	1.06617
			Inverse variance weighted	11	-0.0217783	0.0398628	0.584838	-0.0999094	0.0563528	0.978457	0.904919	1.05797
			Simple mode	11	-0.0576556	0.0779335	0.476427	-0.210405	0.095094	0.943975	0.810256	1.09976
			Weighted mode	11	-0.0497477	0.0711882	0.500594	-0.189277	0.0897811	0.951469	0.827558	1.09393
	GCST90002057	CD8 on Terminally Differentiated CD8+ T cell	MR Egger	11	-0.0239086	0.130226	0.858402	-0.279152	0.231334	0.976375	0.756425	1.26028
			Weighted median	11	0.0156292	0.0371461	0.673938	-0.0571771	0.0884354	1.01575	0.944427	1.09246
			Inverse variance weighted	11	0.0332195	0.0275141	0.227293	-0.0207082	0.0871472	1.03378	0.979505	1.09106
			Simple mode	11	0.010637	0.0519382	0.841836	-0.0911619	0.112436	1.01069	0.91287	1.119
			Weighted mode	11	0.00877449	0.052027	0.869432	-0.0931985	0.110748	1.00881	0.911013	1.11711
	GCST90002079	SSC-A on lymphocyte	MR Egger	11	0.0194706	0.159968	0.905798	-0.294067	0.333008	1.01966	0.745227	1.39516
			Weighted median	11	0.0607185	0.0395694	0.124911	-0.0168375	0.138274	1.0626	0.983303	1.14829
			Inverse variance weighted	11	0.0215001	0.0337698	0.524341	-0.0446886	0.0876888	1.02173	0.956295	1.09165
			Simple mode	11	0.0898912	0.0666567	0.207223	-0.0407559	0.220538	1.09406	0.960063	1.24675
			Weighted mode	11	0.0841878	0.0659941	0.230902	-0.0451606	0.213536	1.08783	0.955844	1.23805
	GCST90002098	CD45RA on naive CD4+ T cell	MR Egger	11	-0.0408519	0.132596	0.765023	-0.30074	0.219036	0.959971	0.74027	1.24488
			Weighted median	11	-0.0501498	0.0374074	0.180038	-0.123468	0.0231687	0.951087	0.88385	1.02344
			Inverse variance weighted	11	-0.0139524	0.0279113	0.617157	-0.0686585	0.0407537	0.986144	0.933645	1.0416
			Simple mode	11	-0.0656752	0.0577789	0.282183	-0.178922	0.0475714	0.936435	0.836171	1.04872
			Weighted mode	11	-0.0720623	0.055056	0.21985	-0.179972	0.0358475	0.930473	0.835293	1.0365
	GCST90002100	CD45RA on naive CD8+ T cell	MR Egger	11	-0.131524	0.17383	0.468618	-0.472231	0.209183	0.876758	0.623609	1.23267
			Weighted median	11	0.0126687	0.0412873	0.758964	-0.0682545	0.0935918	1.01275	0.934023	1.09811
			Inverse variance weighted	11	-0.0196795	0.0372672	0.597455	-0.0927233	0.0533643	0.980513	0.911446	1.05481
			Simple mode	11	0.0585579	0.0713223	0.430765	-0.0812337	0.19835	1.06031	0.921978	1.21939
			Weighted mode	11	0.0482071	0.0741722	0.53038	-0.0971704	0.193585	1.04939	0.907401	1.21359
