# Supplementary material for: Skin Microbiota, Immune Cell, and Skin Fibrosis: A Comprehensive Mendelian Randomization Study
Source: Biomedicines. 2024 Oct 21;12(10):2409. doi: 10.3390/biomedicines12102409 (PMC11505207; doi:10.3390/biomedicines12102409)
Supplement: Supplementary file 1 [file biomedicines-12-02409-s001.zip › Supplementary Table S6.xlsx]

## Sheet: MR
Table S6. Causal effects of skin microbiota associated with skin fibrosis on immune cell associated with skin fibrosis
Abbreviation: number of single-nucleotide polymorphism (nSNP); odds ratio (OR); confidence intervals (CI); standard error (SE).
Mendelian randomization test												Pleiotropy test			Heterogeneity test			MR-PRESSO
exposure	outcome	method	nsnp	beta	se	pval	lo_ci	up_ci	or	or_lci95	or_uci95	Intercept	SE	P-value	Method	Cochran’s Q statistic	P-value	Global Test	P-value
Enhydrobacter (unc.) (moist skin)	CD14 on CD33dim HLA DR+ CD11b+ Myeloid cell	MR Egger	12	0.109063	0.109846	0.344189	-0.106235	0.324362	1.11523	0.899213	1.38315	-0.0948183	0.0632424	0.16469	Inverse variance weighted	8.09408	0.704853	9.76952	0.706
		Weighted median	12	-0.0443689	0.0317923	0.162839	-0.106682	0.017944	0.956601	0.898812	1.01811
		Inverse variance weighted	12	-0.0518114	0.0235099	0.0275376	-0.0978908	-0.00573198	0.949508	0.906748	0.994284
		Simple mode	12	-0.0379099	0.0545087	0.501182	-0.144747	0.0689272	0.9628	0.865241	1.07136
		Weighted mode	12	-0.0387769	0.0519659	0.471194	-0.14063	0.0630763	0.961965	0.868811	1.06511
S. epidermidis (moist skin)	CD14 on Monocytic Myeloid-Derived Suppressor Cells	MR Egger	11	-0.1494	0.0834689	0.107091	-0.312999	0.0141995	0.861225	0.731251	1.0143	0.0613624	0.0518522	0.266962	Inverse variance weighted	6.61527	0.761197	7.90508	0.786
		Weighted median	11	-0.0524936	0.0297087	0.0772381	-0.110723	0.00573553	0.94886	0.895187	1.00575
		Inverse variance weighted	11	-0.0541063	0.0219749	0.0138091	-0.0971771	-0.0110356	0.947331	0.907395	0.989025
		Simple mode	11	-0.0492487	0.0470158	0.319531	-0.1414	0.0429024	0.951944	0.868142	1.04384
		Weighted mode	11	-0.0597328	0.0439024	0.203522	-0.145781	0.0263159	0.942016	0.864347	1.02667
R.mucilaginosa (dry skin)	CD33dim HLA DR+ CD11b+ Myeloid cell	MR Egger	9	-0.00799963	0.0827573	0.925703	-0.170204	0.154205	0.992032	0.843493	1.16673	0.0358862	0.0612793	0.576518	Inverse variance weighted	3.78727	0.875788	4.8563	0.886
		Weighted median	9	0.0413156	0.0241399	0.0869877	-0.00599862	0.0886298	1.04218	0.994019	1.09268
		Inverse variance weighted	9	0.0391449	0.0191796	0.0412539	0.00155295	0.0767368	1.03992	1.00155	1.07976
		Simple mode	9	0.0503205	0.0382037	0.224258	-0.0245587	0.1252	1.05161	0.97574	1.13337
		Weighted mode	9	0.0513032	0.0363491	0.195813	-0.019941	0.122547	1.05264	0.980257	1.13037

## Sheet: Reverse_MR
Table S6. The causal effects of skin microbiota associated with skin fibrosis on immune cell associated with skin fibrosis
Abbreviation: number of single-nucleotide polymorphism (nSNP); odds ratio (OR); confidence intervals (CI); standard error (SE).
Mendelian randomization test
exposure	outcome	method	nsnp	beta	se	pval	lo_ci	up_ci	or	or_lci95	or_uci95
CD14 on CD33dim HLA DR+ CD11b+ Myeloid cell	Enhydrobacter (unc.) (moist skin)	MR Egger	8	0.847163	0.682351	0.26074	-0.490245	2.18457	2.33302	0.612476	8.88684
		Weighted median	8	0.126399	0.224697	0.573755	-0.314008	0.566806	1.13473	0.730513	1.76263
		Inverse variance weighted	8	0.1032	0.173674	0.552367	-0.237202	0.443602	1.10871	0.788832	1.55831
		Simple mode	8	-0.262128	0.370375	0.501986	-0.988062	0.463806	0.769413	0.372297	1.59012
		Weighted mode	8	0.292259	0.292452	0.350914	-0.280946	0.865465	1.33945	0.755069	2.37611
CD14 on Monocytic Myeloid-Derived Suppressor Cells	S. epidermidis (moist skin)	MR Egger	12	-0.408995	0.541457	0.467451	-1.47025	0.652261	0.664317	0.229868	1.91988
		Weighted median	12	0.120703	0.204583	0.555193	-0.280279	0.521686	1.12829	0.755573	1.68487
		Inverse variance weighted	12	0.10428	0.155387	0.502155	-0.200277	0.408838	1.10991	0.818504	1.50507
		Simple mode	12	0.104391	0.312625	0.74472	-0.508353	0.717136	1.11003	0.601485	2.04856
		Weighted mode	12	0.11903	0.290811	0.690173	-0.450959	0.689019	1.1264	0.637017	1.99176
CD33dim HLA DR+ CD11b+ Myeloid cell	R.mucilaginosa (dry skin)	MR Egger	12	-0.726429	0.890439	0.433611	-2.47169	1.01883	0.483633	0.084442	2.76996
		Weighted median	12	-0.143654	0.258406	0.578263	-0.65013	0.362822	0.866187	0.521978	1.43738
		Inverse variance weighted	12	-0.250823	0.204417	0.219818	-0.651481	0.149835	0.77816	0.521273	1.16164
		Simple mode	12	-0.0840946	0.390565	0.833462	-0.849602	0.681412	0.919344	0.427585	1.97667
		Weighted mode	12	-0.141417	0.362446	0.703858	-0.851812	0.568978	0.868127	0.426641	1.76646
