# Supplementary material for: Skin Microbiota, Immune Cell, and Skin Fibrosis: A Comprehensive Mendelian Randomization Study
Source: Biomedicines. 2024 Oct 21;12(10):2409. doi: 10.3390/biomedicines12102409 (PMC11505207; doi:10.3390/biomedicines12102409)
Supplement: Supplementary file 1 [file biomedicines-12-02409-s001.zip › Supplementary Table S7.xlsx]

## Sheet: Table7
Table S7. The mediated effect of skin microbiota on skin fibrosis through immune cell
Skin microbiota (Exposure)	Mediator (Immune cell)	Skin fibrosis (Outcome)	Mediated effect	Mediated proportion	pvalue
Enhydrobacter (unc.) (moist skin)	CD14 on CD33dim HLA DR+ CD11b+ Myeloid cell	Hypertrophic-Scar	0.00486(0.000716, 0.00901)	8.3%(1.22%, 15.4%)	0.021524
R.mucilaginosa (dry skin)	CD33dim HLA DR+ CD11b+ Myeloid cell	Local-Scleroderma	0.00585(0.000206, 0.0115)	5.86%(0.207%, 11.5%)	0.0421859
S. epidermidis (moist skin)	CD14 on Monocytic Myeloid-Derived Suppressor Cells	Local-Scleroderma	0.006(-0.00619, 0.0182)	-6.89%(7.12%, -20.9%)	0.33488
